# Supplementary material for: CryoEM structure of the outer membrane secretin channel pIV from the f1 filamentous bacteriophage
Source: Nat Commun. 2021 Nov 2;12:6316. doi: 10.1038/s41467-021-26610-3 (PMC8563730; doi:10.1038/s41467-021-26610-3)
Supplement: Supplementary file 4 — Source Data [file 41467_2021_26610_MOESM4_ESM.xlsx]

## Sheet: f1pIVWT
	Source data for Fig. 5d
	f1pIV WT
	Time (s) / bacteria number	1	2	3	4	5	6	7	8	9	10	11	12	13	14	15	16	17	18	19	20	21	22	23	24	25	26	27	28	29	30	31	32	33	34	35	36	37	38	39	40	41	42	43	44	45	46	47	48
	0	0	0	0	0	0	0	0	0	0	0	0	0	0	0	0	0	0	0	0	0	0	0	0	0	0	0	0	0	0	0	0	0	0	0	0	0	0	0	0	0	0	0	0	0	0	0	0	0
	500	0	0	0	0	0	0	0	0	0	0	0	0	0	0	0	0	0	0	0	0	0	0	0	0	0	0	0	0	0	0	0	0	0	0	0	0	0	0	0	0	0	0	0	0	0	0	0	0
	1084	0	0	0	0	0	0	0	0	0	0	0	0	0	0	0	0	0	0	0	0	0	0	0	0	0	0	0	23.007	0	0	0	0	0	23.007	0	0	0	0	0	0	0	0	0	0	0	0	0	0
	1600	0	0	0	0	0	0	0	0	0	0	0	0	0	0	0	0	0	0	0	0	0	0	0	0	0	0	0	35	0	0	0	0	0	43	0	0	0	0	0	0	0	0	0	0	0	0	0	0
	2425	0	0	0	0	0	0	0	0	0	0	0	0	0	0	0	0	0	0	0	0	0	0	0	0	0	0	0		0	0	0	0	0		0	0	0	0	0	0	0	0	0	0	0	0	0	0
	3639	0	0	0	0	0	0	0	0	0	0	0	0	0	0	0	0	0	0	0	0	0	0	0	0	0	0	0		0	0	0	0	0		0	0	0	0	0	0	0	0	38.189	0	0	0	0	0
	4735	0	0	0	0	0	0	0	0	0	0	0	0	0	0	0	0	0	0	0	0	0	0	0	0	0	0	0		32.834	0	0	0	0		0	0	0	0	0	0	0	0		0	0	0	0	0
	f1pIV S324G
	Time (s) / bacteria number
		1	2	3	4	5	6	7	8	9	10	11	12	13	14	15	16	17	18	19	20	21	22	23	24	25	26	27	28	29	30	31	32	33	34	35	36	37	38	39	40	41	42	43	44	45	46	47	48
	0	0	0	0	0	0	0	0	0	0	0	0	0	0	0	0	0	0	0	0	0	0	0	0	0	0	0	0	0	0	0	0	0	0	0	0	0	0	0	0	0	0	0	0	0	0	0	0	0
	695
	1229	0	0	0	0	149.401	280.627	555.522	608.843	0	0	0	0	0	0	0	0	0	0	0	0	0	0	30.542	25	0	38.36	0	0	106.322	94.657	251.123	397.777	371.45	279.025	507.361	122.28	23.769	0	44.9	47.769	80.964	98.877	134.029	120.578	525.318	0	0	0
	1799
	2635	0	0	0	0	296.985	667.303	755.991	833.52	761.612	0	0	0	0	0	0	0	0	0	0	0	0	0	37.666	32.729	23.181	50.054	23.698	0	148.383	118.51	479.958	760.833	670.227	490.913	402.36	79.299	24.85	69.049	68.041	61.514	107.267	134.507	463.244	218.064	588.465	90.957	0	0
	3598	0	0	0	0	447.778	777.149	777.803	820.484	966.861	0	0	0	0	0	0	0	0	0	0	0	0	0	46.464	26.115		33.301	31.614	0	345.148	161.231	858.813	982.141	952.853	539.933	563.908			30.821	38.506	106.158	158.117	187.279	644.121	379.818	743.609	74.012	0	0
	4562	0	0	0	0	371.419	852.346	997.36		925.345	761.677	0	0	0	0	0	0	0	0	0	0	0	0	50.19	53.533	41.325	37.832	46.195	0	524.928	171.69	822.652	1058.14	979.211	686.216	758.359	101.542	32.66	35.184	82.725	113.92	203.905	236.68	936.875	619.474	835.716		0	0
[truncated: 212 more columns]
